# Supplementary material for: SF3B1 is a stress-sensitive splicing factor that regulates both HSF1 concentration and activity
Source: PLoS One. 2017 Apr 26;12(4):e0176382. doi: 10.1371/journal.pone.0176382 (PMC5406028; doi:10.1371/journal.pone.0176382)
Supplement: S1 Table — (XLSX) [file pone.0176382.s001.xlsx]

## Sheet: Fig 1
Fig. 1A	The levels of 2 heat shock inducible genes decrease when either HSF1 or SF3B1 are knocked down
	nsc	nsc	nsc	hsf1	hsf1	hsf1	sf3b1	sf3b1	sf3b1	siRNA
a6	1.13813	0.967053	0.908568	0.105234	0.05818	0.0726278	0.192331	0.182588	0.170952
hsp27	1.10445	1.09682	0.825496	1.1434	0.668191	0.621288	0.881684	0.854607	0.786399
dnaj	1.34723	0.873573	0.849685	0.259715	0.179244	0.183011	0.335643	0.332171	0.278355
ave	NSC	hsf1	sf3b1	siRNA	sem
hspA6	1.00458	0.0786805	0.181957		0.0688748	0.0139162	0.00617966
dnaJB1	1.00893	0.207323	0.31539		0.0917409	0.0262183	0.0185444
Fig 2	Induction of alternative splicing cause correlates with a decrease in the HSR upon drug-induced inhibition of SF3B1 by Pladienolide B
+hs	0	0	1	1	2	2	5	5	10	10	100	100	nM PB
a6	1.18509	0.843816	0.812252	0.913831	0.864537	0.702222	0.426317	0.367292	0.221442	0.302499	0.348686	0.360982
hsf1	1.22052	0.819321	1.18304	0.974342	1.38751	1.22901	1.30812	1.16272	1.18304	1.04427	0.893475	0.670124
rbm5	1.14472	0.873573	1.17283	1	0.578344	1.07549	1.80876	1.80876	3.19319	2.23457	0.0902456	0.0676859
	0	0	1	1	2	2	5	5	10	10	100	100	nM PB
a6	1.10382	0.905948	0.76977	0.957603	0.705883	0.816486	0.488862	0.640602	0.253051	0.128292	0.54431	0.25393
hsf1	0.982821	1.01748	0.942785	1.04247	0.989657	1.07923	1.18509	1.47427	1.07549	0.678302	0.293209	0.461691
rbm5	1.05154	0.950989	1.20372	1.3036	1.12701	1.58832	1.58282	0.94442	2.44952	2.56241	0.301975	0.226487
Fig 2A	Averages from above data table, Decrease in heat shock response is recapitulated with drug-induced inhibition of SF3B1 activity,
+hs ave	0	1	2	5	10	100	nM PB	+hs sem	0	1	2	5	10	100	nM PB
hspA6	1.00967	0.863364	0.772282	0.480768	0.226321	0.376977		a6	0.0805722	0.0435892	0.040602	0.058775	0.0366868	0.0606885
Fig 2B	average from above table, Alternative splicing of RBM5, a known target of SF3B1, increases in conjuction with drug treatment and HSR inhibition
ave	0	1	2	5	10	100	nM PB		0	1	2	5	10	100	nM PB
r5	1.20264	1.77462	3.23872	9.09082	22.3935	9.00116		rbm5	0.386408	0.492374	0.468558	3.55858	5.8324	6.52596
Fig 2C	In contrast to RBM5 exon 5/7, splicing at ACT1B and RBM5 exon 4/5 does not increase
	0	1	2	5	10	100	nM PB		0	1	2	5	10	100	nM PB
actin spliced	1.12896	0.993092	0.82932	0.719467	1.22688	1.15669		rbm5 exon 3/4	0.76313	0.530344	0.441351	0.420448	1.6245	0.37501
actin spliced	0.885768	0.685391	0.750019	0.765779	0.460094	0.586417		rbm5 exon 3/4	1.31039	0.285191	0.311003	0.399149	0.162105	0.439825
actin spliced	1.36368	1.0811	1.00521	0.658612	0.845279	1.36841		rbm5 exon 3/4	1.10382	0.964264	1.07736	0.344482	0.623085	1.2505
actin spliced	0.733312	0.684205	0.708333	0.718221	0.705883	0.585402		rbm5 exon 3/4	0.905948	0.772443	0.387562	0.633976	0.37566	1.20372
ave	0	1	2	5	10	100	nM PB	sem	0	1	2	5	10	100	nM PB
actin spliced	1.02793	0.860947	0.823221	0.71552	0.809535	0.924229			0.138426	0.103274	0.0656478	0.0219609	0.160289	0.200053
rbm5 exon 3/4	1.02082	0.63806	0.554319	0.449514	0.696339	0.817263			0.119143	0.147362	0.176386	0.0635344	0.323406	0.237186
Fig. 3A	Levels of HSF1 mRNA decrease upon SF3B1 knockdown
	NSC	NSC	NSC	HSF1	HSF1	HSF1	SF3b1	SF3b1	SF3b1	siRNA
hsf1	1.03168	1.03168	0.939523	0.103306	0.07966	0.0683934	0.219912	0.216885	0.162668
ave	NSC	hsf1	b1	siRNA	sem	NSC	hsf1	b1	siRNA
hsf1	1.00096	0.0837866	0.199822		hsf1	0.0307201	0.0102875	0.0487372
Fig. 3B	Levels of HSF1 mRNA decrease upon PB drug-induced inhibition of SF3B1 activity
	0	0	1	1	2	2	5	5	10	10	100	100	nM PB
hsf1	1.16272	0.860055	0.928195	1.05885	1.2505	1.0811	1.14274	1.01924	0.918594	0.783226	0.500867	0.51853
hsf1	0.987943	1.0122	1.45649	1.02633	0.68658	1.15869	1.96905	1.53421	1.29909	0.984525	0.226487	0.909093
ave	0	1	2	5	10	100	nM PB	eric sem	0	1	2	5	10	100	nM PB
a6	1.0333	1.36202	2.28924	5.11112	3.92442	0.717751		a6	0.151738	0.357204	0.402458	0.655279	2.64271	2.63114
hsf1	1.00573	1.11747	1.04422	1.41631	0.996359	0.538744		hsf1	0.0620649	0.11637	0.117265	0.124137	0.211049	0.214461
Fig.4	HSF1 activity at both low and high dose PB
nM PB	HSF1 norm to VP16	HSF1 norm to vp16
0	0.986462	0.835239
0	1.21236	0.797316
0	1.28071	0.887909
2	0.846725	0.519536
2	0.991796	0.608549
2	0.8473	0.519888			0	2	100	nM PB
100	0.193023	0.0677273		average	1	0.722299	0.129913
100	0.151543	0.0531731		sem	0.0826383	0.0813957	0.0300324
100	0.232449	0.081561
Fig. 5A	RBM5 alternative splicing is induced during heat shock or PB exposure and PB exposure abrogates the magnitude of the response from heat shock
no HS	0	0	5	5	10	10	nM PB	heat shock	0	0	5	5	10	10	nM PB
rbm5 as	0.937084	0.292448	8.34696	7.60132	17.1039	16.4071		rbm5 as	7.73419	5.90219	12.2207	12.2207	21.5744	15.0976
rbm5 as	3.72244	0.980269	5.28261	5.98458	32.7007	16.1253		rbm5 as	7.54881	6.82699	11.3628	6.77983	17.5847	18.3951
	0	5	10	nM PB	SEM	0	5	10	nM PB
no HS	1.48306	6.80387	20.5842			0.76285	0.707255	4.04406
HS	7.00305	10.646	18.163			0.415864	1.30448	1.33612
Fig.5B	In contrast, ACT1B splicing does not show induction during heat stress
no HS	0	5	10	nM PB	heat shock	0	5	10	nM PB
actin splicing	1.12896	0.719467	1.22688		actin splicing	1.02101	0.757858	0.939523
actin splicing	0.885768	0.765779	0.460094		actin splicing	0.97942	0.982821	0.760489
actin splicing	1.36368	0.658612	0.845279		actin splicing	0.972655	0.668964	1.04608
actin splicing	0.733312	0.718221	0.705883		actin splicing	1.02811	0.716978	1.00347
ave	0	5	10	nM PB	sem	0	5	10	nM PB
no HS	1.02793	0.71552	0.809535			0.138426	0.0219609	0.160289
HS	1.0003	0.781655	0.937392			0.0141504	0.069472	0.0629019
